# Supplementary material for: The Neuroprotective Effects of Cannabis-Derived Phytocannabinoids and Resveratrol in Parkinson’s Disease: A Systematic Literature Review of Pre-Clinical Studies
Source: Brain Sci. 2021 Nov 28;11(12):1573. doi: 10.3390/brainsci11121573 (PMC8699487; doi:10.3390/brainsci11121573)
Supplement: Supplementary file 1 [file brainsci-11-01573-s001.zip]

Archive with 1 entries (1 files):
- brainsci-1459485-supplementary.pdf
